# Supplementary material for: The Framingham Risk Score Is Associated with Chronic Graft Failure in Renal Transplant Recipients
Source: J Clin Med. 2021 Jul 26;10(15):3287. doi: 10.3390/jcm10153287 (PMC8348129; doi:10.3390/jcm10153287)
Supplement: Supplementary file 1 [file jcm-10-03287-s001.zip]

Archive with 1 entries (1 files):
- jcm-1283868-supplementary.pdf
